# Supplementary material for: M7824, a novel bifunctional anti-PD-L1/TGFβ Trap fusion protein, promotes anti-tumor efficacy as monotherapy and in combination with vaccine
Source: Oncoimmunology. 2018 Feb 14;7(5):e1426519. doi: 10.1080/2162402X.2018.1426519 (PMC5927523; doi:10.1080/2162402X.2018.1426519)
Supplement: Supplemental Material [file koni-07-05-1426519-s001.zip]

Archive with 2 entries (2 files):
- 2._Knudson_Erratum_Figure_S1.pdf
- Pages from KNUDSON_Supplementary_Figures.pdf
